# Supplementary material for: Education can improve the negative perception of a threatened long-lived scavenging bird, the Andean condor
Source: PLoS One. 2017 Sep 26;12(9):e0185278. doi: 10.1371/journal.pone.0185278 (PMC5614587; doi:10.1371/journal.pone.0185278)
Supplement: S1 Dataset — (XLSX) [file pone.0185278.s001.xlsx]

## Sheet: encuestas_percepcion
percption	perception	gender	age	age_cont	place of residence	time of residence	time of residence_cont	education_leves	occupation	livestock_ranching	type of livestock	location of livestock	ranching_experience	ranching_experience_cont	head of livestock	head of livestock_cont	livestock management
injurious	0	man	29	29	north	always	29	elementary	employee	have or had livestock	cows	hills	10_30	20	50_100	50	low
injurious	0	man	55	55	center	always	55	elementary	independent	never had livestock	NC	NC	NC	0	NC	0	NC
beneficial	1	man	30	30	north	more_10	15	higth	employee	have or had livestock	goat	hills	10_30	15	50_100	100	intense
injurious	0	man	47	47	north	always	47	elementary	employee	have or had livestock	cows	hills	10_30	30	50_100	50	intermidiate
injurious	0	man	32	32	north	always	32	elementary	employee	have or had livestock	cows	hills	10_30	20	50_100	50	intermidiate
beneficial	1	man	30	30	center	always	30	college	NA	never had livestock	NC	NC	NC	0	NC	0	NC
injurious	0	man	62	62	north	always	62	elementary	independent	have or had livestock	cows	hills	mas_30	50	menos_50	20	low
injurious	0	man	50	50	north	always	50	elementary	employee	have or had livestock	cows	hills	mas_30	35	50_100	100	intermidiate
beneficial	1	woman	33	33	north	always	33	higth	employee	never had livestock	NC	NC	NC	0	menos_50	0	NC
injurious	0	man	50	50	north	always	50	elementary	employee	have or had livestock	cows	hills	10_30	40	50_100	50	low
injurious	0	man	64	64	north	always	64	elementary	employee	have or had livestock	cows	hills	mas_30	50	50_100	75	low
beneficial	1	man	64	64	north	always	64	elementary	independent	have or had livestock	cows	hills	mas_30	45	50_100	50	low
beneficial	1	man	45	45	center	always	45	higth	employee	never had livestock	NC	NC	NC	0	NC	0	NC
beneficial	1	man	34	34	north	always	34	college	employee	have or had livestock	goat	hills	10_30	20	menos_50	45	intense
beneficial	1	man	41	41	center	always	41	higth	employee	have or had livestock	cows	plains	10_30	20	mas_100	120	intermidiate
beneficial	1	man	29	29	afueras	more_10	20	elementary	employee	never had livestock	NC	NC	NC	0	NC	0	NC
injurious	0	man	29	29	north	always	29	higth	employee	have or had livestock	cows	hills	10_30	20	50_100	50	intermidiate
injurious	0	man	36	36	afueras	more_10	13	elementary	employee	have or had livestock	goat	hills	10_30	13	50_100	80	intense
injurious	0	man	75	75	north	always	75	elementary	estudiante	have or had livestock	goat	hills	10_30	25	50_100	80	intense
injurious	0	man	61	61	center	always	61	elementary	employee	have or had livestock	cows	hills	10_30	25	menos_50	45	low
injurious	0	man	53	53	north	more_10	45	elementary	employee	have or had livestock	goat	hills	10_30	25	50_100	80	intense
injurious	0	man	55	55	north	always	55	elementary	employee	never had livestock	NC	NC	NC	0	NC	0	NC
injurious	0	man	53	53	center	always	53	elementary	independent	have or had livestock	cows	hills	menos_10	6	mas_100	110	intense
injurious	0	man	74	74	center	always	74	elementary	independent	have or had livestock	cows	hills	mas_30	45	50_100	75	intermidiate
injurious	0	man	67	67	center	more_10	67	elementary	independent	have or had livestock	cows	hills	mas_30	40	50_100	100	low
injurious	0	man	55	55	center	always	55	elementary	independent	have or had livestock	cows	hills	10_30	18	50_100	85	NA
injurious	0	man	45	45	hills	always	45	college	teacher seller	never had livestock	NC	NC	NC	0	NC	0	NC
injurious	0	man	39	39	center	always	39	higth	employee	never had livestock	NC	NC	NC	0	NC	0	NC
injurious	0	man	77	77	center	always	77	elementary	independent	have or had livestock	cows	hills	mas_30	60	50_100	100	intense
injurious	0	man	52	52	center	more_10	35	college	teacher seller	have or had livestock	cows	hills	mas_30	40	50_100	80	low
injurious	0	man	70	70	center	always	70	elementary	independent	never had livestock	NC	NC	NC	0	NC	0	NC
injurious	0	man	58	58	center	always	58	elementary	independent	have or had livestock	goat	plains	10_30	20	50_100	87	intense
injurious	0	man	39	39	center	always	39	higth	independent	have or had livestock	cows	hills	10_30	30	50_100	100	intense
injurious	0	man	55	55	center	less_10	10	elementary	employee	have or had livestock	cows	plains	mas_30	45	50_100	89	intense
beneficial	1	man	53	53	north	more_10	40	elementary	employee	have or had livestock	cows	hills	menos_10	6	menos_50	30	intermidiate
injurious	0	man	57	57	north	always	57	elementary	employee	have or had livestock	cows	hills	mas_30	45	50_100	60	intense
injurious	0	man	37	37	north	always	37	elementary	independent	have or had livestock	cows	hills	10_30	20	menos_50	45	intense
injurious	0	man	39	39	center	always	39	elementary	employee	have or had livestock	cows	hills	10_30	30	50_100	70	low
injurious	0	man	55	55	center	always	55	higth	estudiante	have or had livestock	cows	hills	mas_30	40	50_100	70	intermidiate
beneficial	1	woman	37	37	hills	less_10	5	college	independent	have or had livestock	goat	hills	menos_10	4	50_100	80	intense
injurious	0	man	63	63	center	always	63	elementary	employee	have or had livestock	cows	hills	mas_30	45	50_100	60	intermidiate
injurious	0	man	36	36	center	always	36	elementary	independent	have or had livestock	goat	hills	10_30	25	50_100	50	intermidiate
injurious	0	man	49	49	center	always	49	elementary	employee	have or had livestock	goat	hills	10_30	10	menos_50	35	intense
injurious	0	man	60	60	center	always	60	elementary	independent	have or had livestock	cows	hills	mas_30	50	50_100	60	low
injurious	0	man	64	64	center	always	64	elementary	independent	have or had livestock	goat	hills	mas_30	50	50_100	65	intermidiate
injurious	0	woman	51	51	center	always	51	higth	independent	never had livestock	NC	NC	NC	0	NC	0	NC
injurious	0	woman	23	23	center	always	23	higth	estudiante	never had livestock	NC	NC	NC	0	NC	0	NC
injurious	0	man	72	72	center	more_10	40	elementary	independent	have or had livestock	cows	hills	10_30	20	menos_50	45	intermidiate
injurious	0	woman	43	43	center	always	43	college	teacher seller	have or had livestock	cows	hills	10_30	20	50_100	65	intermidiate
injurious	0	man	62	62	center	always	62	elementary	independent	have or had livestock	cows	hills	mas_30	50	menos_50	45	low
injurious	0	man	30	30	hills	always	30	elementary	independent	have or had livestock	cows	hills	10_30	15	50_100	50	low
injurious	0	man	57	57	hills	always	57	elementary	independent	have or had livestock	cows	hills	mas_30	40	50_100	50	low
injurious	0	man	34	34	center	always	34	higth	independent	never had livestock	NC	NC	NC	0	NC	0	NC
injurious	0	woman	45	45	center	less_10	45	elementary	independent	never had livestock	NC	NC	NC	0	NC	0	NC
injurious	0	man	53	53	hills	always	53	elementary	employee	have or had livestock	goat	hills	mas_30	35	menos_50	45	intermidiate
beneficial	1	woman	43	43	center	always	43	college	teacher seller	never had livestock	NC	NC	NC	0	NC	0	NC
beneficial	1	woman	41	41	center	always	43	college	teacher seller	never had livestock	NC	NC	NC	0	NC	0	NC
beneficial	1	woman	38	38	center	always	38	college	teacher seller	never had livestock	NC	NC	NC	0	NC	0	NC
beneficial	1	woman	43	43	center	always	43	college	teacher seller	never had livestock	NC	NC	NC	0	NC	0	NC
injurious	0	man	50	50	sourth	more_10	15	elementary	independent	have or had livestock	cows	hills	mas_30	45	50_100	80	intermidiate
injurious	0	woman	53	53	hills	always	53	elementary	independent	have or had livestock	cows	hills	mas_30	35	50_100	76	intense
injurious	0	woman	37	37	sourth	more_10	13	elementary	employee	have or had livestock	cows	hills	10_30	30	menos_50	45	intermidiate
injurious	0	woman	34	34	sourth	always	34	elementary	employee	have or had livestock	cows	hills	10_30	30	menos_50	40	intense
injurious	0	man	45	45	sourth	more_10	20	elementary	independent	have or had livestock	cows	hills	mas_30	40	menos_50	45	intermidiate
injurious	0	man	60	60	hills	always	60	elementary	independent	have or had livestock	cows	hills	mas_30	50	50_100	78	intense
injurious	0	man	33	33	center	always	33	elementary	employee	have or had livestock	cows	hills	menos_10	3	menos_50	45	intermidiate
injurious	0	man	39	39	center	always	39	elementary	independent	have or had livestock	cows	hills	10_30	20	mas_100	150	intermidiate
injurious	0	man	45	45	sourth	more_10	17	elementary	employee	have or had livestock	cows	hills	10_30	20	menos_50	40	intense
injurious	0	man	72	72	sourth	more_10	63	higth	independent	never had livestock	NC	NC	NC	0	NC	0	NC
injurious	0	man	44	44	sourth	more_10	25	elementary	independent	have or had livestock	NA	NA	NA	Na	NA	NA	NA
injurious	0	man	49	49	sourth	always	49	elementary	independent	have or had livestock	goat	hills	mas_30	35	mas_100	120	intermidiate
injurious	0	man	65	65	sourth	always	65	elementary	independent	have or had livestock	goat	NA	mas_30	50	menos_50	45	intense
injurious	0	man	40	40	hills	more_10	30	elementary	independent	never had livestock	NC	NC	NC	0	NC	0	NC
injurious	0	man	75	75	sourth	always	75	elementary	independent	never had livestock	NC	NC	NC	0	NC	0	NC
injurious	0	man	46	46	hills	more_10	40	elementary	independent	never had livestock	NC	NC	NC	0	NC	0	NC
injurious	0	woman	43	43	center	always	43	higth	independent	have or had livestock	cows	NA	10_30	10	menos_50	45	low
injurious	0	woman	35	35	center	always	35	higth	independent	never had livestock	NC	NC	NC	0	NC	0	NC
injurious	0	woman	57	57	center	more_10	38	elementary	independent	never had livestock	NC	NC	NC	0	NC	0	NC
injurious	0	woman	64	64	center	more_10	41	elementary	independent	never had livestock	NC	NC	NC	0	NC	0	NC
injurious	0	woman	51	51	center	always	51	elementary	independent	never had livestock	NC	NC	NC	0	NC	0	NC
beneficial	1	woman	39	39	center	always	39	college	employee	never had livestock	NC	NC	NC	0	NC	0	NC
beneficial	1	woman	34	34	center	more_10	24	elementary	employee	never had livestock	NC	NC	NC	0	NC	0	NC
beneficial	1	woman	32	32	center	less_10	8	college	employee	never had livestock	NC	NC	NC	0	NC	0	NC
injurious	0	woman	60	60	north	more_10	36	elementary	employee	have or had livestock	cows	hills	10_30	10	menos_50	40	low
injurious	0	woman	40	40	center	always	40	elementary	independent	have or had livestock	cows	hills	10_30	10	menos_50	45	low
injurious	0	woman	47	47	north	always	47	elementary	independent	never had livestock	NC	NC	NC	0	NC	0	NC
injurious	0	woman	40	40	hills	always	40	elementary	independent	have or had livestock	cows	hills	10_30	30	50_100	50	intermidiate
injurious	0	woman	34	34	hills	always	34	higth	independent	have or had livestock	NA	NA	NA	NA	NA	NA	low
injurious	0	woman	68	68	hills	always	68	elementary	independent	have or had livestock	cows	hills	mas_30	50	50_100	50	low
injurious	0	woman	50	50	hills	always	50	elementary	independent	never had livestock	NC	NC	NC	0	NC	0	NC
